# Supplementary material for: Effectiveness of Colorectal Cancer Screening Promotion Using E-Media Decision Aids: A Systematic Review and Meta-Analysis
Source: Int J Environ Res Public Health. 2021 Aug 2;18(15):8190. doi: 10.3390/ijerph18158190 (PMC8345994; doi:10.3390/ijerph18158190)
Supplement: Supplementary file 1 [file ijerph-18-08190-s001.zip]

Archive with 1 entries (1 files):
- ijerph-1291576-supplementary.pdf
